# Supplementary material for: The invisible enemy: A systematic review and meta-analysis of maternal smokeless tobacco use as a risk factor for low birth weight
Source: PLoS One. 2024 Dec 30;19(12):e0312297. doi: 10.1371/journal.pone.0312297 (PMC11684629; doi:10.1371/journal.pone.0312297)
Supplement: S2 File — (XLS) [file pone.0312297.s003.xls]

## Sheet: data
Reference	Data extractor (AM= Akanksha Mahajan, BG= Bhawna Gupta)	Date of data extraction	Region	Time frame of study	study design	age of mother (mean/st dev)	definition of low birth weight	tobacco type	definition of smokeless tobacco	sample population	no of exposed	non of non exposed	exposed cases	exposed control	non exposed cases	non exposed controls	total	adjusted covariates	odds ratio and CI	other result
(Abdul Ghani et al, 1987)	AM, BG	2023-12-12	Yemen Arab Republic	1984	cohort		mean birth weight	khat	self-reported khat use	1181	414	295						no		highly significant difference in birth-weight of 120 g between non-users and users of khat(P < 0.001). The offspring of the 295 non-users had an average birth-weight of 2978 _t 413 g (mean k SD), compared to 2857 &-423 g for the offspring of the 414 users.
(Ali et al, 2021)	AM, BG	2023-11-10	Pakistan	2013-2019	cohort (secondary data analysis of an individual randomized controlled trial of preconception maternal nutrition)	16-35	<2500g	gutka	gutka	3554	505	197					702	yes		(RR: 0.96, 95% CI (0.72 to 1.28)
(Baba et al, 2013)	AM, BG	2023-12-08	Sweden	1999-2010	cohort		small for gestational age- birthweight more than two standard deviations below the mean weight for gestational age	snuff	used snuff 3 months before pregnancy	945371	23514	663649	444	23070	11697	651952		yes	snuff user throughout pregnancy- AOR 1.26 (1.09–1.46), quit snuff in early pregnancy- AOR 0.86 (0.75–0.98)	total low birth weight babies in snuff user= 444, in non user= 11,697
(Berger et al, 2016)	AM, BG	2023-12-07	Palau	2007-2013	cohort		<2500g	betel nut	self reported at least 1 use of chewing betel nut with tobacco during pregnancy	1629	893	278	79	814	17	261	1171	yes	2.4 (1.0-6.0), p = 0.049
(Charlette et al, 2022)	AM, BG	2024-02-24	India	2021	cohort		<2500g	unspecified	smokeless tobacco use during pregnancy	463	23	440	10	13	101	339	463	no	2.58(1.1- 6.06) p= 0.045
(Chue et al, 2012)	AM, BG	2024-02-05	Thailand	1997-2006	cohort		<2500g	betel nut	self reported areca nut use during pregnancy	9264	4963	2722	425	3142	251	1687	7685	yes	0.9091 (0.7694- 1.0742) self calculated	The mean difference in birth weight between areca nut users and non-users was 51 g (95% CI 21–80 g) (p = 0.001). areca use no- 251/1938 LBW, areca use yes- 425/3567 LBW (p= 0.264)
(de Costa and Griew, 1982)	AM, BG	2024-02-03	Papua New Guinea	1981	cohort		<2200g (2500 data also given)	betel nut	self reported history of betel consumption throughout pregnancy	800	400	400	36	364	26	374	800	no	1.4227 (0.418-2.4042) self calculated	The findings are a significantly higher mean birth-weight for the control group 36 babies <2500g in betel users, 26 babies <2500g in controls
(Demelash et al, 2015)	AM, BG	2023-12-06	Ethiopia	2013	case control		<2500g	khat	self reported khat chewing during pregnancy	387	129 cases	258 controls	30	18	99	240	387	yes	AOR = 6.4; 95% CI = 2.42-17.10
(England et al, 2012)	AM, BG	2024-03-08	USA	1997-2005	cohort		<2500g	iqmik	iqmik or commercial chew consumption, based on data extracted from clinic records	4725	247	121					454	yes		the reduction in birthweight was 80g for infants of smokeless tobacco users (p=0.22). The unadjusted mean birthweight of infants of smokeless tobacco users who quit was 25g lower than that of infants of tobacco non-users, but this finding was not significant (p=0.83). After adjustment for parity and gestational age, the difference was an excess of 5g, and this difference again was not significant…
(England et al, 2003)	AM, BG	2023-12-05	Sweden	1999-2000	cohort		small for gestational age- birthweight more than two standard deviations below the mean weight for gestational age according to the gender-specific Swedish fetal growth curves	snuff	snuff use during pregnancy	27762	789	11495						yes	1.25 (0.72-2.17)	Compared with nonusers, adjusted mean birth weight was reduced in snuff users by 40 g (95% CI, 6-72 g)
(Eriksson et al, 1991)	AM, BG	2023-12-07	Yemen Arab Republic	1991	cohort		<2500g	khat	khat chewing during pregnancy	1141	142	382	37	105	80	302	524	no	1.3302 (0.8495 to 2.0831) self calculated	Non-users of khat and non smokers (n = 382) had 80 low birth-weight babies (less than 2,500 gram) compared to non-smoker khat users (n=142) who has 37 LBW babies
(Ganganahalli et al, 2017)	AM, BG	2023-12-09	India	2011	cohort		<2500g	mishri	used mishri during pregnancy- self reported and case records	210	105	105	79	26	10	95	210	no		LBW in mishri user n=79, in non users n=10, p<0.001. Mean birth weight (Kg) of babies born to Mishri users was about 600gm lesser than babies born to nonusers of Mishri.
(Gupta and Subramoney, 2004)	AM, BG	2023-12-07	India	2002	cohort		<2500g	unspecified	used a smokeless tobacco product at least once a day for the past six months	1217	206	768					974	yes	AOR= 1.6 (1.008-2.4)	Babies born to mothers using smokeless tobacco were on average 105 g lighter (2672 g v 2777 g, 95% confidence interval for difference 30 g to 181 g; P=0.006) than those of non-users (median decrease 150 g, P=0.02).
(Idris et al, 2020)	AM, BG	2024-02-24	Yemen	2016	case control		<2500g	khat	khat chewing during pregnancy	252	149	103	83	66	43	60	252	yes	1.76 (1.06-2.92)
(Juarez and Merlo, 2013)	AM, BG	2023-12-10	Sweden	2002-2010	cohort		birthweight (g)	snuff	Swedish snus use during pregnancy	938932	8339	591690					600029	yes		Compared to never used snus (reference), mothers who use snus in any trimester have lighter babies on average (−19; 95%CI −27; −11) based on the conventional analysis while no statistical differences are observed with the sibling analysis −12; 95%CI −25; 2).
(Kreyberg et al, 2019)	AM, BG	2024-02-05	Norway and Sweden	2014-2016	cohort		birthweight (g)	snuff	self reported snus use	2697	150	2046					2196	yes		Unadjusted analyses showed no significant difference in birthweight among the women who used snus only compared to never and smoke/dual users. Mean birthweight in snuff users is 3662g (3591-3733), in non tobacco users is 3577g (3556–5598)
(Krishna, 1978)	AM, BG	2023-12-09	India	1971-1972	cohort		birthweight (g)	unspecified	keeping a wad of locally grown and cured tobacco in the mouth for 8 to 10 hours per day during pregnancy	1148	209	1168					1357	no		Overall, for each social class and each parity group there was a consistent deficit in birth weight in babies born to mothers who chewed tobacco of around 500g, but that difference is exaggerated by differences in social class, maternal size and gestation. In general, and consistently below the others, and the difference is generaly of the order of 100 to 200g.
(Krishnamurthy and Joshi, 1993)	AM, BG	2023-12-12	India	1993	cohort		<2500g	unspecified, mostly mishri	self reported maternal use of tobacco, mostly mishri, during pregnancy	178	65	113	42	23	41	72	83	no	3.2(1.5-6.9)	Stratifying by gender yielded odds ratios of 1.6 (P>0.1, NS) for male and 6.96 (confidence interval 2.5-19.4, P< 0.0005), for female newborns compared to normal birthweight boys and girls, respectively.
(Madley-Dowd et al, 2021)	AM, BG	2024-01-03	Sweden	1999-2010	cohort		small for gestational age- birthweight more than two standard deviations below the mean weight for gestational age according to the gender-specific Swedish fetal growth curves	snuff	self reported snus use at any time during pregnancy	1066733	14665	1055348					1070013	yes	1.05(0.94-1.17)
(Mallick, 2021)	AM, BG	2024-01-04	India	2015-2016	cohort		<2500g	unspecified	maternal tobacco chewing	81869	3629	53953	557	3072	9502	44451	57582	yes	1.163 (95% CI:1.058–1.227]
(Ome-Kaius et al, 2015)	AM, BG	2023-12-12	Papua New Guinea	2009-2013	cohort		<2500g	betel nut	self reported areca nut chewing during pregnancy	2700	1459	310	200	1259	45	265	1769	yes	0.94 (0.65- 1.38)
(Pratinidhi et al, 2010)	AM, BG	2024-01-04	India	2003-2005	cohort		<2500g	mishri	self reported mishri use during pregnancy	705	218	487	42	176	44	443	705	no	2.4026 (1.5206-3.7963) self calculated	42/218 LBW in mishri users, 44/487 LBW in non users (p< 0.05). The decreasing trend of mean birth weights with increased exposure to Mishri is very clear and indicates dose response. 153 women never stopped the use of Mishri and gave birth to babies weighing on an average 169.9 gm less (statistically significant) than babies born from the group that never used it.
(Pratinidhi et al, 2014)	AM, BG	2024-01-04	India	2011	cohort		<2500g	mishri	self reported mishri use during pregnancy	2150	258	258	211	47	16	242	516	no	67.9016 (37.3926-123.3033)	211/258 LBW in mishri users, 16/258 in non users. Mean birth weight reduction p= 0.001- statistically significant
(Ratsch et al, 2021)	AM, BG	2024-01-04	Australia	unknown	cohort		birthweight (g)	pituri	self reported pituri use during pregnancy	73	19	31	3	16	3	28	50	no	1.75 (0.3152-9.7161)	No significant difference in birth weight. 3 low borth weight babies in chewers and 3 in non tobacco users. Mean birthweight in non tobacco users was 3,278 (3,065–3,491), and in chewers it was 3,286 (2950–3,622)
(Rygh et al, 2019)	AM, BG	2024-02-24	Norway	2012-2017	cohort		birthweight (g)	snuff	self reported snus use during the third trimester of pregnancy	102011	201	9213					9414	no		average birthweight for tobacco free mothers during third trimester is 3524g (CI 3513-3535), average birthweight for mothers who had used snus in thord trimester was 3418g (CI 3338-3498), p <0.006, thus a statistically significant reduction in average birthweight of 106g.
(Senn et al, 2009)	AM, BG	2024-02-24	India	2007-2008	cross sectional		<2500g	betel nut	betel nut chewing during pregnancy	310	292	18	32	260	3	15	310	no	OR = 1.9 (CI95[0.4–17]), p = 0.54.	The prevalence of LBW (low birth weight) was 11.1% in non chewing mothers vs 18.8% in chewing mothers, but this was not statistically significant. Mean birthweight in betel nut users is 2901 g vs 3122 g in non users. Significant association on multivariate analysis, with reduction in birth weight of 238 g (p = 0.02).
(Steyn et al, 2006)	AM, BG	2024-02-24	South Africa	1990	cohort		birthweight (g)	snuff	self reported snuff use during pregnancy	1593	120	1376					1496	yes		The mean birthweight of non-tobacco users was 3148g [95% CI 3123, 3173]. Women using snuff gave birth to infants with a mean birthweight of 3118 g [95% CI 3043, 3192],which is a non-significant (P= 0.52) decrease (29.4 g) in their infants’ birthweights compared with those not using tobacco. The meanbirthweight of infants of snuff-using mothers 17.1 g [95% CI −69.5, −102.7, P= 0.69] less after cor…
(Sulistiyani et al, 2019)	AM, BG	2024-02-24	Indonesia	2019	cross sectional	21-34, mean 26.98	<2500g	unspecified	smokeless tobacco use during pregnancy	99	18	81					99	no		There was no correlation between local specific tradition of smokeless tobacco, smoking and Low Birth Weight- p= 0.585, corelation coefficient= 0.056
(Verma et al, 1983)	AM, BG	2024-02-25	India	1978-1979	cohort		birthweight (g)	unspecified	tobacco chewing during pregnancy, minimum 150 mg/day	140	70	70					140	no		A statistically significant lower birth weight by an average of 395.3 g was observed in the tobacco chewing group.
(Wang and Lee, 2012)	AM, BG	2024-02-25	Taiwan	2005	cohort		<2500 g	betel nut	betel quid chewing during pregnancy	24200	19	8413	1	18	809	7604	8432	no	0.368 (0.048-2.841), p=0.338
(Yang et al, 2008)	AM, BG	2024-02-25	Taiwan	2003-2004	cohort		<2500 g	betel nut	self reported betel quid chewing during pregnancy	1264	464	800	68	396	60	740	1264	yes	2.40 (95% CI; 1.21–4.80)	the mean birth weight (3006.5 ± 598.2 g) of babies born to mothers who used betel quid during gestation were significantly lower than those of non-users.

## Sheet: quality
Reference		overall quality assessment- max 9		Selection						Comparability		Outcome
				Representativeness	Selection of non-exposed cohort		Ascertainment of exposure	Demonstration that outcome of interest was not present at start of study		Comparability	Assessment	Duration of follow up- adequate follow up minimum 9 months for outcome to ocur	Adequacy of follow up (>80%)
(Ghani et al, 1987)		7		1	1		1	1		0	1	1	1
(Ali et al, 2021)		9		1	1		1	1		2	1	1	1
(Baba et al, 2012)		9		1	1		1	1		2	1	1	1
(Berger et al, 2016)		9		1	1		1	1		2	1	1	1
(Chue et al, 2012)		6		0	1		1	1		0	1	1	1
(de Costa and Griew, 1982)		8		1	1		1	1		1	1	1	1
(Demelash et al, 2015)		8		1	1		1	1		1	1	1	1
(England et al, 2012)		9		1	1		1	1		2	1	1	1
(England et al, 2003)		9		1	1		1	1		2	1	1	1
(Eriksson et al, 1991)		6		1	1		0	1		0	1	1	1
(Ganganahalli et al, 2017)		9		1	1		1	1		2	1	1	1
(Gupta and Subramoney, 2004)		9		1	1		1	1		2	1	1	1
(Idris et al, 2020)		8		1	1		1	1		1	1	1	1
(Juarez and Merlo, 2013)		9		1	1		1	1		2	1	1	1
(Kreyburg et al, 2019)		8		1	1		0	1		2	1	1	1
(Krishna, 1978)		7		1	1		1	1		0	1	1	1
(Krishnamurthy and Joshi, 1993)		6		1	1		1	1		0	0	1	1
(Madley-Dowd et al, 2021)		9		1	1		1	1		2	1	1	1
(Mallick, 2021)		9		1	1		1	1		2	1	1	1
(Ome-Kaius et al, 2015)		6		1	1		0	1		1	1	1	0
(Pratinidhi et al, 2010)		7		1	1		1	1		0	1	1	1
(Pratinidhi et al, 2014)		9		1	1		1	1		2	1	1	1
(Ratsch et al, 2021)		7		0	1		1	1		1	1	1	1
(Rygh et al, 2019)		9		1	1		1	1		2	1	1	1
(Senn et al, 2009)		8		1	1		1	1		1	1	1	1
(Steyn et al, 2006)		9		1	1		1	1		2	1	1	1
(Sulistiyani et al, 2019)		6		1	1		1	1		0	1	1	0
(Verma et al, 1983)		9		1	1		1	1		2	1	1	1
(Wang and Lee, 2012)		9		1	1		1	1		2	1	1	1
(Yang et al, 2008)		9		1	1		1	1		2	1	1	1
