# Supplementary material for: The invisible enemy: A systematic review and meta-analysis of maternal smokeless tobacco use as a risk factor for low birth weight
Source: PLoS One. 2024 Dec 30;19(12):e0312297. doi: 10.1371/journal.pone.0312297 (PMC11684629; doi:10.1371/journal.pone.0312297)
Supplement: S3 File — (XLS) [file pone.0312297.s004.xls]

## Sheet: citations
Number	Title	Journal	Authors	Reason for exclusion
1	The effect of possible mediators on the association between chewing khat during pregnancy and fetal growth and newborn size at birth in Eastern Ethiopia	BMC pregnancy and childbirth 24(1): 63., 2024	Wondemagegn A.T. Bekana M. Bekuretsion Y. Afework M.	included
2	Prevalence of low birth weight in India and its determinants: Insights from the National Family Health Survey (NFHS), 2015-2016.	Anthropologischer Anzeiger; Bericht uber die biologisch-anthropologische Literatur. (no pagination), 2021. Date of Publication: 11 Jan 2021.	Mallick A.	included
3	Explore the smokeless tobacco exposures and their relationship with pregnancy outcomes: Review.	International Journal of Medical Toxicology and Legal Medicine. 26(3-4) (pp 69-75), 2023. Date of Publication: July-December 2023.	Pandey S. Malviya M. Agrawal P. Chandravanshi L.P.	review
4	Predictors and perinatal outcomes of pre-labor rupture of membrane among pregnant women admitted to Hiwot Fana Comprehensive Specialized University Hospital, Eastern Ethiopia: a retrospective study.	Frontiers in Medicine. 10(no pagination), 2023. Article Number: 1269024. Date of Publication: 2023.	Wolde M. Mulatu T. Alemayehu G. Alemayehu A. Assefa N.	incorrect outcome
5	Prevalence of tobacco use among pregnant women of district Nuh, Haryana.	Indian Journal of Cancer. Conference: 5th National Conference on Tobacco or Health, NCTOH 2021. Virtual. 58(Supplement 1) (pp S27-S28), 2021. Date of Publication: December 2021.	Aggarwal S. Goel P.K. Gour N. Kumar A.	incorrect outcome
6	Increased cesarean section rate and premature birth according to modified WHO maternal cardiovascular risk in pregnant women with congenital heart disease.	PLoS ONE. 18(11 November) (no pagination), 2023. Article Number: e0294323. Date of Publication: November 2023.	Wedlund F. von Wowern E. Hlebowicz J.	incorrect exposure and outcome
7	Serum Magnesium Level as a Biomarker to Predict the Risk of Labor Epidural Anesthesia Associated Fever.	International Journal of General Medicine. 16(pp 5131-5138), 2023. Date of Publication: 2023.	Chen Z. Zhu C. Huang L. Qi Y. Guo X. Xie L. Li H.	incorrect exposure and outcome
8	Shammah (Smokeless Tobacco) and Public Health.	Asian Pacific journal of cancer prevention : APJCP. 18(5) (pp 1183-1190), 2017. Date of Publication: 01 May 2017.	Bakdash A.	incorrect outcome
9	MODY3 With Insulin Coding Gene Mutation and Craniofacial Microsomia: A Case Report.	Journal of the Endocrine Society. Conference: Annual Meeting of the Endocrine Society, ENDO 2020. San Francisco, CA United States. 4(Supplement 1) (pp A1077-A1078), 2020. Date of Publication: April - May 2020.	Cao C. Han X. Ma Y. Bernet V.J. Xiao J.	incorrect exposure and outcome
10	Structural congenital anomalies in resource limited setting, 2023: A systematic review and meta-analysis.	PLoS ONE. 18(10 October) (no pagination), 2023. Article Number: e0291875. Date of Publication: October 2023.	Geda Y.F. Lamiso Y.Y. Berhe T.M. Mohammed S. Chibsa S.E. Adeba T.S. Mossa K. Abeje S. Gesese M.M.	review, incorrect outcome
11	Evaluation of the effect of Moringa Oleifera in the prevention of low birth weight in Bamako en 2021.	Annals of Nutrition and Metabolism. Conference: 22nd International Congress of Nutrition, IUNS. Tokyo Japan. 79(Supplement 1) (pp 557-558), 2023. Date of Publication: August 2023.	Coulibaly D. Dembele Y.K. Diawara F. Toure O.B. Iknane A.A. Sanogo R.	incorrect exposure
12	OP02_6. Nationwide pregnancy outcomes after kidney transplantation and prediction of adverse pregnancy outcomes: A Dutch cohort study.	Pregnancy Hypertension. Conference: ISSHP 2022. Montpellier France. 33(Supplement 1) (pp e57-e58), 2023. Date of Publication: September 2023.	Gosselink M. Van Buren M. Kooiman J. Groen H. Ganzevoort W. Van Hamersvelt H. Van Der Heijden O. Van De Wetering J. Lely T.	incorrect exposure
13	Evaluation of the effect of Moringa Oleifera in the prevention of low birth weight in Bamako en 2021.	Annals of Nutrition and Metabolism. Conference: IUNS 22nd International Congress of Nutrition. Tokyo Japan. 79(Supplement 1) (pp 557-558), 2023. Date of Publication: August 2023.	Coulibaly D. Dembele Y.K. Diawara F. Toure O.B. Iknane A.A. Sanogo R.	incorrect exposure
14	Determinants of Adverse Birth Outcomes in Public Hospitals of the Somali Region, Eastern Ethiopia: A Multicenter Unmatched Case-Control Study.	Clinical Medicine Insights: Pediatrics. 17(no pagination), 2023. Date of Publication: January-December 2023.	Roble A.K. Gundappa R. Sheik Abdirahman F. Abdi A.M.	incorrect exposure
15	Pregnancy and neonatal diabetes outcomes in remote Australia: the PANDORA study.	Diabetologia. Conference: 54th Annual Meeting of the European Association for the Study of Diabetes, EASD 2018. Berlin Germany. 61(Supplement 1) (pp S27), 2018. Date of Publication: October 2018.	Maple-Brown L. Brown A. Lee I.-L. Barzi F. Connors C. Boyle J.A. Moore E. Whitbread C. Kirkwood M. Longmore D. O'Dea K. Oats J. McIntyre H.D. Zimmet P. Shaw J.E.	incorrect exposure
16	Association of maternal snuff use and smoking with Sudden Infant Death Syndrome: a national register study.	Pediatric Research. 94(2) (pp 811-819), 2023. Date of Publication: August 2023.	Gunnerbeck A. Lundholm C. Rhedin S. Mitha A. Chen R. D'Onofrio B.M. Almqvist C.	incorrect outcome
17	Protecting Children and Adolescents From Tobacco and Nicotine.	Pediatrics. 151(5) (no pagination), 2023. Article Number: e2023061806. Date of Publication: 01 May 2023.	Jenssen B.P. Walley S.C. Boykan R. Caldwell A.L. Camenga D. Groner J.A. Marbin J.N. Mih B. Rabinow L. Blake G.H. Smith K.S. Baumberger J.D. Gonzalez L. Agarwal R. Quigley J. Zoucha K. Kurien C. Ba'Gah R. Jarrett R.	incorrect exposure and outcome
18	Cohort profile: Bangladesh Cook Stove Pregnancy Cohort Study (CSPCS).	BMJ Open. 13(5) (no pagination), 2023. Article Number: e068539. Date of Publication: 10 May 2023.	Jabin N. Rahman M.M. Salam M.T. Sharna T.I. Franklin M. Bailey M.J. Alderete T.L. Ahmed A. Quaiyum M.A. Islam T.	incorrect exposure
19	Secular trend in prevalence and socioeconomic correlates of diabetes in pregnancy in Taiwan.	International Journal of Gynecology and Obstetrics. 161(2) (pp 552-559), 2023. Date of Publication: May 2023.	Lu C.-L. Wu J.-L. Li H.-Y. Martini S. Li C.-Y.	incorrect exposure and outcome
20	Improvements in diabetes related outcomes for women attending peripheral centres: The ATLANTIC DIP experience.	Diabetologia. Conference: 57th Annual Meeting of the European Association for the Study of Diabetes, EASD 2021. Virtual. 64(Supplement 1) (pp S207-S208), 2021. Date of Publication: September 2021.	Newman C. Egan A.M. Carmody L.A. Gaffney G. Kirwan B.B. Liew A. McHugh C.M. Dunne F.	incorrect exposure
21	The effects of khat use during pregnancy on perinatal and maternal outcomes: a meta-analysis.	Archives of Women's Mental Health. 26(1) (pp 11-27), 2023. Date of Publication: February 2023.	Yitayih Y. Vanderplasschen W. Vandewalle S. Rita V.D. Gilbert L.	review
22	The Swedish medical birth register during five decades: documentation of the content and quality of the register.	European Journal of Epidemiology. 38(1) (pp 109-120), 2023. Date of Publication: January 2023.	Cnattingius S. Kallen K. Sandstrom A. Rydberg H. Mansson H. Stephansson O. Frisell T. Ludvigsson J.F.	incorrect exposure
23	Prevalence of overt congenital anomalies and associated factors among newborns delivered at Jimma university medical center, southwest Ethiopia, 2018: A cross-sectional study.	International Journal of Africa Nursing Sciences. 18(no pagination), 2023. Article Number: 100513. Date of Publication: January 2023.	Getachew B. Alemayehu T. Abebe S. Hamba N. Tesfaye S. Etefa T. Tilahun R.	incorrect exposure and outcome
24	Use of Smokeless Tobacco Before Conception and Its Relationship With Maternal and Fetal Outcomes of Pregnancy in Thatta, Pakistan: Findings From Women First Study.	Nicotine and Tobacco Research. 23(8) (pp 1291-1299), 2021. Date of Publication: 01 Aug 2021.	Ali S.A. Khan U. Abrejo F. Vollmer B. Saleem S. Hambidge K.M. Krebs N.F. Westcott J.E. Goldenberg R.L. McClure E.M. Pasha O.	included
25	Association between Prenatal Marijuana and Tobacco Smoke Exposures and Small for Gestational Age at Birth.	American Journal of Perinatology. 39(16) (pp 1726-1734), 2022. Date of Publication: December 2022.	Abdelwahab M. Klebanoff M.A. Venkatesh K.K.	incorrect exposure
26	Linear growth of infants aged 0-6 months in breastfeeding mothers who consume Moringa oleifera leaf extract capsules: randomized controlled double-blind design.	Food Research. 6(5) (pp 135-143), 2022. Date of Publication: October 2022.	Zakaria Sirajuddin Veni H. Burhanuddin B. Rosmini Suryani A. Bohari Siswanto A.W.	incorrect exposure
27	A nationwide Dutch cohort study shows relatively good pregnancy outcomes after kidney transplantation and finds risk factors for adverse outcomes.	Kidney International. 102(4) (pp 866-875), 2022. Date of Publication: October 2022.	Gosselink M.E. van Buren M.C. Kooiman J. Groen H. Ganzevoort W. van Hamersvelt H.W. van der Heijden O.W.H. van de Wetering J. Lely A.T.	incorrect exposure
28	Polycyclic aromatic hydrocarbons (PAHs) may explain the paradoxical effects of cigarette use on preeclampsia (PE).	Toxicology. 473(no pagination), 2022. Article Number: 153206. Date of Publication: 15 May 2022.	Holme J.A. Valen H. Brinchmann B.C. Vist G.E. Grimsrud T.K. Becher R. Holme A.M. Ovrevik J. Alexander J.	incorrect exposure and outcome
29	Pregnancy Outcomes Associated with Use of Tobacco and Marijuana.	Clinical Obstetrics and Gynecology. 65(2) (pp 376-387), 2022. Date of Publication: 01 Jun 2022.	Layoun V. Ohnona A. Tolosa J.E.	review
30	Clinical analysis of 2860 cases of diabetes in pregnancy: a single-center retrospective study.	BMC Pregnancy and Childbirth. 22(1) (no pagination), 2022. Article Number: 418. Date of Publication: December 2022.	Chen J. Wang Z. Wu W. Chen H. Zhong C. Liang L. Li Y.	incorrect exposure
31	WHO criteria for diabetes in pregnancy: a retrospective cohort.	BMC Pregnancy and Childbirth. 22(1) (no pagination), 2022. Article Number: 385. Date of Publication: December 2022.	Zaccara T.A. Paganoti C.F. Mikami F.C.F. Francisco R.P.V. Costa R.A.	incorrect exposure and outcome
32	Nationwide Pregnancy Outcomes After Kidney Transplantation and Prediction of Adverse Pregnancy Outcomes: A Dutch Cohort Study.	Journal of the American Society of Nephrology. Conference: Kidney Week 2022. Orlando, FL United States. 33(pp 559), 2022. Date of Publication: 2022.	Gosselink M. Buren M.V. Kooiman J. Groen H. Ganzevoort W. Van Hamersvelt H.W. Van Der Heijden O.W. Van De Wetering J.	incorrect exposure
33	eP112: Septo-optic dysplasia associated with unbalanced chromosome translocation resulting in trisomy 11q13 and monosomy 12q24.3.	Genetics in Medicine. Conference: 2022 ACMG Annual Clinical Genetics Meeting. Nashville United States. 24(3 Supplement) (pp S70), 2022. Date of Publication: March 2022.	Worrill S. Clinard M. Imam K. Doherty E.	incorrect exposure and outcome
34	Ascendancy of betle leaf in the metabolism on trophoblasts.	Biomedicine (India). 41(2 Supplement) (pp 358-366), 2021. Date of Publication: 07 Sep 2021.	Ekambaram P. Balan C.	incorrect outcome
35	Comment on de la monte et al. Betel quid health risks of insulin resistance diseases in poor young south asian native and immigrant populations. int. j. environ. res. public health 2020, 17, 6690.	International Journal of Environmental Research and Public Health. 18(16) (no pagination), 2021. Article Number: 8750. Date of Publication: 02 Aug 2021.	Lopez-Valverde N. Lopez-Valverde A.	incorrect outcome
36	Dental, Occlusal, and Craniofacial Features of Children With Microcephaly Due to Congenital Zika Infection: 3 Cases Report From Valle del Cauca, Cali-Colombia-2020.	Cleft Palate-Craniofacial Journal. 58(10) (pp 1318-1325), 2021. Date of Publication: October 2021.	Aragon N. Diaz C. Contreras A.	incorrect exposure and outcome
37	The influence of maternal blood glucose during pregnancy on weight outcomes at birth and preschool age in offspring exposed to hyperglycemia first detected during pregnancy, in a South African cohort.	PLoS ONE. 16(10 October) (no pagination), 2021. Article Number: e0258894. Date of Publication: October 2021.	Chivese T. Haynes M.C. van Zyl H. Kyriacos U. Levitt N.S. Norris S.A.	incorrect exposure
38	Stunting prevention with education and nutrition in pregnant women: A review of literature.	Open Access Macedonian Journal of Medical Sciences. 9(T6) (pp 12-19), 2021. Date of Publication: 31 Oct 2021.	Sukmawati S. Hermayanti Y. Fadlyana E. Mediani H.S.	review
39	The effect of pumpkin seeds biscuits and moringa extract supplementation on hemoglobin, ferritin, c-reactive protein, and birth outcome for pregnant women: A systematic review.	Open Access Macedonian Journal of Medical Sciences. Part F. 9(pp 360-365), 2021. Date of Publication: 10 Jan 2021.	Musaidah M. Wahyu A. Abdullah A.Z. Syafar M. Hadju V. Syam A.	incorrect exposure, review
40	Structural changes, increased hypoxia, and oxidative DNA damage in placenta due to maternal smokeless tobacco use.	Birth Defects Research. 113(16) (pp 1198-1214), 2021. Date of Publication: 01 Oct 2021.	Kumar S.N. Bastia B. Borgohain D. Agrawal U. Raisuddin S. Jain A.K.	incorrect outcome
41	The association of fractional cover, foliage projective cover and biodiversity with birthweight.	Science of the Total Environment. 763(no pagination), 2021. Article Number: 143051. Date of Publication: 01 Apr 2021.	Vilcins D. Scarth P. Sly P.D. Jagals P. Knibbs L.D. Baker P.	incorrect exposure
42	Promoting smoking cessation during pregnancy: A feasibility and pilot trial of a digital storytelling intervention delivered via text-messaging	Patient Educ Couns 105(7): 2562-2572. Date of Publication: 2022.	King, E. Cheyne, H. Abhyankar, P. Elders, A. Grindle, M. Hapca, A. Jones, C. O'Carroll, R. Steele, M. Williams, B.	incorrect exposure and outcome
43	Reproductive and behavioural risk factors of low birth weight among newborns in Al Thawra Hospital, Sana'a, Yemen.	Eastern Mediterranean Health Journal. 26(11) (pp 1415-1419), 2020. Date of Publication: 2020.	Idris I. Sheryan M. Ghazali Q. Nawi A.	included
44	Moringa oleifera leaf powder supplementation improved the maternal health and birth weight: A randomised controlled trial in pregnant women.	Australian Journal of Herbal and Naturopathic Medicine. 32(3) (pp 94-101), 2020. Date of Publication: September 2020.	Hadju V. Marks G.C. Nontji W. Yusnidar Hasni Hafid R.A. Misrawati Arundhana A.I.	incorrect exposure
45	Epidemiology of Diabetes in Pregnancy Among First Nations and Non-First Nations Women in Saskatchewan, 1980-2013. Part 2: Predictors and Early Complications; Results From the DIP: ORRIIGENSS Project.	Canadian Journal of Diabetes. 44(7) (pp 605-614), 2020. Date of Publication: October 2020.	Dyck R.F. Karunanayake C. Pahwa P. Stang M. Osgood N.D.	incorrect exposure and outcome
46	Use of herbal products in pregnancy: Harms are reported but the benefit to harm balance is uncertain.	BMJ Evidence-Based Medicine. 25(2) (pp 75-76), 2020. Date of Publication: 01 Apr 2020.	Onakpoya I.	incorrect exposure
47	Predicting risk of low birth weight offspring from maternal features and blood polycyclic aromatic hydrocarbon concentration.	Reproductive Toxicology. 94(pp 92-100), 2020. Date of Publication: June 2020.	Kumar S.N. Saxena P. Patel R. Sharma A. Pradhan D. Singh H. Deval R. Bhardwaj S.K. Borgohain D. Akhtar N. Raisuddin S. Jain A.K.	incorrect exposure
48	Maternal-fetal repercussions of Phyllanthus niruri L. treatment during rat pregnancy.	Journal of Ethnopharmacology. 254(no pagination), 2020. Article Number: 112728. Date of Publication: 23 May 2020.	Paula V.G. Cruz L.L. Sene L.B. Gratao T.B. Soares T.S. Moraes-Souza R.Q. Damasceno D.C. Volpato G.T.	incorrect exposure
49	Snus in pregnancy and infant birth size: A mother-child birth cohort study.	ERJ Open Research. 5(4) (no pagination), 2019. Article Number: 00255-2019. Date of Publication: October 2019.	Kreyberg I. Hilde K. Bains K.E.S. Carlsen K.-H. Granum B. Haugen G. Hedlin G. Jonassen C.M. Nordhagen L.S. Nordlund B. Rueegg C.S. Sjoborg K.D. Skjerven H.O. Staff A.C. Vettukattil R. Carlsen K.C.L.	included
50	Effects of tobacco in females all over the world.	Indian Journal of Public Health Research and Development. 10(11) (pp 802-804), 2019. Date of Publication: November 2019.	Chakraborty A.	incorrect outcome
51	Study of factors affecting low birth weight of newborn in Uttar Pradesh.	Indian Journal of Public Health Research and Development. 10(12) (pp 252-255), 2019. Date of Publication: December 2019.	Agarwal A. Tomar P.	incorrect exposure
52	Real-world experience of metformin use in pregnancy: Observational data from the Northern Territory Diabetes in Pregnancy Clinical Register.	Journal of Diabetes. 11(9) (pp 761-770), 2019. Date of Publication: September 2019.	Maple-Brown L.J. Lindenmayer G. Barzi F. Whitbread C. Connors C. Moore E. Boyle J. Kirkwood M. Lee I.-L. Longmore D. van Dokkum P. Wicks M. Dowden M. Inglis C. Cotter M. Kirkham R. Corpus S. Chitturi S. Thomas S. O'Dea K. Zimmet P. Oats J. McIntyre H.D. Brown A. Shaw J.E.	incorrect exposure
53	Correlation between local-specific traditions of women agricultural workers and the Incidence of low birth weight in South Metro Sub-District, Metro City, Lampung Province, Indonesia.	Annals of Tropical Medicine and Public Health. 22(11) (no pagination), 2019. Article Number: S3324. Date of Publication: December 2019.	Sulistiyani S. Darmawati A.T. Setiani O.	included
54	Trends in maternal use of snus and smoking tobacco in pregnancy. A register study in southern Norway.	BMC Pregnancy and Childbirth. 19(1) (no pagination), 2019. Article Number: 500. Date of Publication: 16 Dec 2019.	Rygh E. Gallefoss F. Grotvedt L.	included
55	Incidence and determinants of low birth weight in a tertiary hospital at South Andaman: a prospective study.	International Journal of Reproduction, Contraception, Obstetrics and Gynecology 12: 206. (2022)	Charlette L. Barik S. Malakar A.	included
56	Pregnancy and Neonatal Diabetes Outcomes in Remote Australia: The PANDORA study - An observational birth cohort.	International Journal of Epidemiology. 48(1) (pp 307-318), 2019. Date of Publication: 01 Feb 2019.	Maple-Brown L. Lee I.-L. Longmore D. Barzi F. Connors C. Boyle J.A. Moore E. Whitbread C. Kirkwood M. Graham S. Hampton V. Simmonds A. Van Dokkum P. Kelaart J. Thomas S. Chitturi S. Eades S. Corpus S. Lynch M. Lu Z.X. O'Dea K. Zimmet P. Oats J. McIntyre H.D. Brown A.D.H. Shaw J.E. Dempsey K. Svenson S. Wood L. Davis L. Dent G. Stone M. Harris M. Inglis C.	incorrect exposure
57	An update on prevalence and risk of snus and nicotine replacement therapy during pregnancy and breastfeeding.	Acta Paediatrica, International Journal of Paediatrics. 108(7) (pp 1215-1221), 2019. Date of Publication: July 2019.	Kreyberg I. Nordhagen L.S. Bains K.E.S. Alexander J. Becher R. Carlsen K.H. Glavin K. Carlsen K.C.L.	review
58	The use of electronic nicotine delivery systems during pregnancy and the reproductive outcomes: A systematic review of the literature.	Tobacco Induced Diseases. 17(July) (no pagination), 2019. Article Number: 52. Date of Publication: 2019.	Cardenas V.M. Fischbach L.A. Chowdhury P.	review
59	Mediating role of arsenic in the relationship between diet and pregnancy outcomes: Prospective birth cohort in Bangladesh.	Environmental Health: A Global Access Science Source. 18(1) (no pagination), 2019. Article Number: 10. Date of Publication: 06 Feb 2019.	Lin P.-I.D. Bromage S. Mostofa M.G. Rahman M. Allen J. Oken E. Kile M.L. Christiani D.C.	incorrect exposure
60	Outcome reporting in fertility trials: what a mess! Why we need a core outcome set.	Human Reproduction. Conference: 35th Annual Meeting of the European Society of Human Reproduction and Embryology, ESHRE 2019. Vienna Austria. 34(SUPPL 1) (pp i98), 2019. Date of Publication: 2019.	Wilkinson J.	incorrect exposure and outcome
61	A review of prepregnancy care and pregnancy outcomes in pregestational diabetes-are prior improvements in pregnancy preparation and outcomes maintained for women with pregestational diabetes?.	Diabetes. Conference: 79th Scientific Sessions of the American Diabetes Association, ADA 2019. San Francisco, CA United States. 68(Supplement 1) (no pagination), 2019. Date of Publication: June 2019.	Newman C. Carmody L. Egan A.M. Owens L.A. Dunne F.	review
62	An observational study of the risk of neonatal macrosomia, and early gestational diabetes associated with selected candidate genes for type 2 diabetes mellitus polymorphisms in women with gestational diabetes mellitus.	Ginekologia polska. 89(12) (pp 705-710), 2018. Date of Publication: 2018.	Zawiejska A. Wender-Ozegowska E. Bogacz A. Iciek R. Mikolajczak P. Brazert J.	incorrect exposure
63	Effects of occupational tobacco exposure on foetal growth, among beedi rollers in coastal karnataka.	Pediatrics. Conference: National Conference on Education 2016. San Francisco, CA United States. 141(1) (no pagination), 2018. Date of Publication: January 2018.	Yamini Y. Mandelia C. Subba S.	incorrect exposure
64	Pregnancy and neonatal diabetes outcomes in remote Australia: The PANDORA study.	Diabetologia. Conference: 54th Annual Meeting of the European Association for the Study Diabetes, EASD 2018. Berlin Germany. 61(Supplement 1) (pp S27), 2018. Date of Publication: October 2018.	Maple-Brown L. Brown A. Lee I.-L. Barzi F. Connors C. Boyle J.A. Moore E. Whitbread C. Kirkwood M. Longmore D. O'Dea K. Oats J. McIntyre H.D. Zimmet P. Shaw J.E.	incorect outcome
65	Screening for early gestational diabetes is not associated with a better pregnancy prognosis than no early screening: An observational study including 9975 women.	Diabetologia. Conference: 54th Annual Meeting of the European Association for the Study Diabetes, EASD 2018. Berlin Germany. 61(Supplement 1) (pp S456-S457), 2018. Date of Publication: October 2018.	Cosson E. Sandre-Banon D. Gary F. Pharisien I. Portal J.-J. Banu I. Bianchi L. Cussac-Pillegand C. Chiheb S. Vicaut E. Valensi P. Carbillon L.	incorrect exposure
66	Results from the prospective nationwide Norwegian pregnancy qualityregister revnatus.	Annals of the Rheumatic Diseases. Conference: Annual European Congress of Rheumatology, EULAR 2018. Amsterdam Netherlands. 77(Supplement 2) (pp 1743), 2018. Date of Publication: June 2018.	Bjorngaard H. Jakobsen B. Koksvik H.S.S. Wallenius M.	incorrect exposure
67	ATLANTIC DIP: Insulin therapy forwomen with iadpsgdiagnosedgestational diabetes mellitus.does itwork?.	Journal of Clinical Endocrinology and Metabolism. 102(3) (pp 849-857), 2017. Date of Publication: 01 Mar 2017.	Bogdanet D. Egan A.M. Reddin C. Kgosidialwa O. Kirwan B. Carmody L. Dunne F.P.	incorrect exposure
68	High prevalence of gestational diabetes mellitus in Beijing: Effect of maternal birth weight and other risk factors.	Chinese Medical Journal. 130(9) (pp 1019-1025), 2017. Date of Publication: 05 May 2017.	Zhu W.-W. Yang H.-X. Wang C. Su R.-N. Feng H. Kapur A.	incorrect exposure and outcome
69	A systematic review of possible serious adverse health effects of nicotine replacement therapy.	Archives of Toxicology. 91(4) (pp 1565-1594), 2017. Date of Publication: 01 Apr 2017.	Lee P.N. Fariss M.W.	review
70	Effects of insulin therapy on pregnancy outcomes in women with gestational diabetes mellitus diagnosed using iadpsg criteria.	Diabetes. Conference: 76th Scientific Sessions of the American Diabetes Association, ADA 2016. New Orleans, LA United States. 65(Supplement 1) (pp A358-A359), 2016. Date of Publication: 2016.	Bogdanet D. Egan A.M. Kgosidialwa O. Kirwan B. Carmody L. Dunne F.	incorrect exposure
71	ATLANTIC DIP: Insulin therapy for women with IADPSG-diagnosed gestational diabetes mellitus.	Irish Journal of Medical Science. Conference: 40th Annual Meeting of the Irish Endocrine Society. Belfast United Kingdom. 185(7 Supplement 1) (pp S388-S389), 2016. Date of Publication: October 2016.	Bogdanet D. Egan A.M. Kirwan B. Carmody L. Dunne F.P.	incorrect exposure
72	Risk factors for congenital heart disease: A case control study.	Cardiology in the Young. Conference: 50th Annual Meeting of the Association for European Paediatric and Congenital Cardiology, AEPC. Rome Italy. 26(Supplement 1) (pp S111-S112), 2016. Date of Publication: May 2016.	Taksande A. Kommawar A.	incorect outcome
73	The Human Cost of Tobacco Chewing Among Pregnant Women in India: A Systematic Review and Meta-analysis.	Journal of Obstetrics and Gynecology of India. 66(Supplement 1) (pp 161-166), 2016. Date of Publication: 01 Oct 2016.	Suliankatchi R.A. Sinha D.N.	review
74	The Effects of Chewing Betel Nut with Tobacco and Pre-pregnancy Obesity on Adverse Birth Outcomes Among Palauan Women.	Maternal and child health journal. 20(8) (pp 1696-1703), 2016. Date of Publication: 01 Aug 2016.	Berger K.E. Masterson J. Mascardo J. Grapa J. Appanaitis I. Temengil E. Watson B.M. Cash H.L.	included
75	Maternal smokeless tobacco use in pregnancy and adverse health outcomes in newborns: A systematic review.	Nicotine and Tobacco Research. 17(9) (pp 1058-1066), 2015. Date of Publication: September 2015.	Inamdar A.S. Croucher R.E. Chokhandre M.K. Mashyakhy M.H. Marinho V.C.C.	review
76	A study of risk factors associated with low birth weight babies born to mothers attending a tertiary hospital of Andhra Pradesh.	Indian Journal of Public Health Research and Development. 6(2) (pp 277-281), 2015. Date of Publication: 2015.	Jena S.K. Mishra S.K. Swamy G.	incorrect exposure
77	Tobacco use during pregnancy in rural Jharkhand, India.	International Journal of Gynecology and Obstetrics. 131(2) (pp 170-173), 2015. Article Number: 8424. Date of Publication: November 2015.	Singh S. Mini G.K. Thankappan K.R.	incorrect outcome
78	The outcomes of complementary and alternative medicine use among pregnant and birthing women: Current trends and future directions.	Women's Health. 11(3) (pp 309-323), 2015. Date of Publication: 01 Jun 2015.	Steel A. Adams J. Sibbritt D. Broom A.	incorrect exposure
79	Determining effects of areca (betel) nut chewing in a prospective cohort of pregnant women in Madang Province, Papua New Guinea.	BMC Pregnancy and Childbirth. 15(1) (no pagination), 2015. Article Number: 177. Date of Publication: August 19, 2015.	Ome-Kaius M. Unger H.W. Singirok D. Wangnapi R.A. Hanieh S. Umbers A.J. Elizah J. Siba P. Mueller I. Rogerson S.J.	included
80	Risk factors for low birth weight in Bale zone hospitals, South-East Ethiopia : A case-control study.	BMC Pregnancy and Childbirth. 15(1) (no pagination), 2015. Article Number: 264. Date of Publication: October 13, 2015.	Demelash H. Motbainor A. Nigatu D. Gashaw K. Melese A.	included
81	Morphometric study of the effect of Walnut (Juglans Regia) leaf extract on cerebrum malformation in offsprings of diabetic rats.	Biomedical and Pharmacology Journal. 8(1) (pp 467-475), 2015. Date of Publication: 01 Jun 2015.	Sara H.S. Zabiholah K. Reza R.A.	incorrect exposure
82	Pregnancy and neonatal outcomes in Indigenous Australians with diabetes in pregnancy.	World Journal of Diabetes. 6(6) (pp 880-888), 2015. Date of Publication: 2015.	Duong V. Davis B. Falhammar H.	incorrect exposure
83	Anthropometrics of neonates born to mothers with diabetes in pregnancy in the Northern Territory.	International Journal of Pediatric Endocrinology. Conference: 8th Biennial Scientific Meeting of the Asia Pacific Paediatric Endocrine Society, APPES 2014. Darwin, NT Australia. 2015(Supplement 1) (no pagination), 2015. Date of Publication: 2015.	Longmore D. Brown A. Lee I.-L. Connors C. Whitbread C. Kirkwood M. Oats J. McIntyre D. Shaw J. Zimmet P. O'Dea K. Maple-Brown L.	incorrect exposure
84	Second-hand smoke exposure during pregnancy intensifies the harmful effect of prenatal cadmium exposure on birth weight.	European Journal of Epidemiology. Conference: 8th European Congress of Epidemiology. Maastricht Netherlands. Conference Publication: (var.pagings). 30(8) (pp 835-836), 2015. Date of Publication: August 2015.	Shah-Kulkarni S. Kim B.-M. Kim E. Hong Y.-C. Park H. Kim Y. Ha M. Ha E.-H.	incorrect exposure
85	Pregnancy and neonatal diabetes outcomes in remote australia: The pandora study.	Diabetes. Conference: 75th Scientific Sessions of the American Diabetes Association. Boston, MA United States. Conference Publication: (var.pagings). 64(SUPPL. 1) (pp A371), 2015. Date of Publication: June 2015.	Maple-Brown L.J. Brown A. Lee I.-L. Barzi F. Connors C. Whitbread C. Kirkwood M. Longmore D. O'dea K. Oats J. Mcintyre H.D. Zimmet P. Shaw J.	incorrect exposure
86	Perinatal pituri exposure: Maternal smokeless tobacco use and perinatal outcomes.	Indian Journal of Community Medicine 35(1): 14-18. 2010. Date of Publication: April 2010.	Pratinidhi A. Gandham S. Shrotri A. Patil A. Pardeshi S	included
87	Use of 'Mishri' A smokeless form of tobacco during pregnancy and its perinatal outcome.	BMC oral health. 15(pp 88), 2015. Date of Publication: 28 Jul 2015.	Memarpour M. Soltanimehr E. Eskandarian T.	included
88	ATLANTIC-DIP: Excessive gestational weight gain and pregnancy outcomes in women with gestational or pregestational diabetes mellitus.	Journal of Clinical Endocrinology and Metabolism. 99(1) (pp 212-219), 2014. Date of Publication: January 2014.	Egan A.M. Dennedy M.C. Al-Ramli W. Heerey A. Avalos G. Dunne F.	incorrect exposure
89	Effects of occupational tobacco exposure on foetal growth, among beedi rollers in coastal Karnataka.	Journal of Clinical and Diagnostic Research. 8(5) (no pagination), 2014. Date of Publication: 2014.	Mandelia C. Subba S.H. Yamini	incorrect exposure
90	Can the use of smokeless tobacco products be accepted as a harm reduction method in tobacco addiction?.	Turk Toraks Dergisi. 15(4) (pp 136-141), 2014. Date of Publication: 01 Oct 2014.	Oztuna F. Aytemur Z.A. Elbek O. Kilinc O. Kucuk C.U. Akcay S. Dagli E.	incorrect outcome
91	Untoward obstetric outcome among smokeless tobacco (ST - Mishri) users in western Maharashtra.	Bangladesh Journal of Medical Science. 13(4) (pp 401-405), 2014. Date of Publication: 2014.	Pratinidhi A. Ganganahalli P. Kakade S.V.	included
92	Correlation of cotinine levels with use of smokeless tobacco (Mishri) among pregnant women and anthropometry of newborn.	Journal of Clinical and Diagnostic Research 11(3): LC16-LC19. 2017. Date of Publication: 2017.	Ganganahalli P. Pratinidhi A. Patil J. Kakade S. V.	included
93	Physical, behavioral, and cognitive effects of prenatal tobacco and postnatal secondhand smoke exposure.	Current Problems in Pediatric and Adolescent Health Care. 44(8) (pp 219-241), 2014. Date of Publication: September 2014.	Zhou S. Rosenthal D.G. Sherman S. Zelikoff J. Gordon T. Weitzman M.	incorrect exposure, review
94	Atlantic DIP: Diabetes in pregnancy is the most significant risk factor for caesarean delivery.	Diabetologia. Conference: 50th Annual Meeting of the European Association for the Study of Diabetes, EASD 2014. Vienna Austria. Conference Publication: (var.pagings). 57(1 SUPPL. 1) (pp S454), 2014. Date of Publication: September 2014.	Carmody L. Egan A.M. Kgosidialwa O. Kirwan B. Dunne F.	incorrect exposure and outcome
95	Atlantic dip: Diabetes in pregnancy as an independent risk factor for caesarean delivery.	Diabetes. Conference: 74th Scientific Sessions of the American Diabetes Association. San Francisco, CA United States. Conference Publication: (var.pagings). 63(SUPPL. 1) (pp A628), 2014. Date of Publication: June 2014.	Egan A.M. Jalali S.A. Moghaddam S. Dennedy M.C. Carmody L. Newell J. Dunne F.	incorrect exposure and outcome
96	Screening for gestational diabetes in hospital practice.	Diabetes. Conference: 74th Scientific Sessions of the American Diabetes Association. San Francisco, CA United States. Conference Publication: (var.pagings). 63(SUPPL. 1) (pp A339-A340), 2014. Date of Publication: June 2014.	Durkan M.C. Roemmele E. Clarke H.	incorrect exposure and outcome
97	Leaf concentrate fortification of antenatal protein-calorie snacks improves pregnancy outcomes.	Journal of health, population, and nutrition. 32(3) (pp 430-440), 2014. Date of Publication: 01 Sep 2014.	Magon A. Collin S.M. Joshi P. Davys Late G. Attlee A. Mathur B.	incorrect exposure
98	Central Australian Aboriginal women's placental and neonatal outcomes following maternal smokeless tobacco, cigarette or no tobacco use	Australian and New Zealand Journal of Public Health 46(2): 186-195.4, 2022. Date of Publication: 2022	Ratsch A. Bogossian F.Burmeister, EA Steadman, K.	included
99	Study of prenatal arsenic exposure and reproductive health outcome in Bangladesh.	Bangladesh Journal of Obstetrics and Gynecology. 28(2) (pp 76-81), 2013. Date of Publication: 2013.	Banu S.A. Kile M.L. Christiani D.C. Qumruzzaman Q.	incorrect exposure
100	Neuroendocrine regulation of appetitive ingestive behavior.	Frontiers in Neuroscience. (7 NOV) (no pagination), 2013. Article Number: 00213. Date of Publication: 2013.	Keen-Rhinehart E. Ondek K. Schneider J.E.	incorrect exposure and outcome
101	Reproductive Impact of aqueous leaf extract of Magnifera indica (mango) leaves on some reproductive functions in female Sprague-Dawley rats.	International Journal of Tropical Medicine. 8(2) (pp 44-48), 2013. Date of Publication: 2013.	Awobajo F.O. Olatunji-Bello I.I. Ogbewey L.I.	incorrect exposure and outcome
102	Tobacco and areca nut chewing-Reproductive impairments: An overview.	Reproductive Toxicology. 36(pp 12-17), 2013. Date of Publication: April 2013.	Kumar S.	review
103	A threefold increase in gestational diabetes over two years: Review of screening practices and pregnancy outcomes in Indigenous women of Cape York, Australia.	Australian and New Zealand Journal of Obstetrics and Gynaecology. 53(4) (pp 363-368), 2013. Date of Publication: August 2013.	Davis B. McLean A. Sinha A.K. Falhammar H.	review, incorrect outcome
104	The Effect of Swedish Snuff (Snus) on Offspring Birthweight: A Sibling Analysis.	PLoS ONE. 8(6) (no pagination), 2013. Article Number: e65611. Date of Publication: 12 Jun 2013.	Juarez S.P. Merlo J.	included
105	Early markers of the metabolic syndrome in children born post-term.	International Journal of Pediatric Endocrinology. Conference: 7th Asia Pacific Paediatric Endocrine Society Biennial Scientific Meeting, APPES 2012. Bali Indonesia. Conference Publication: (var.pagings). 2013(SUPPL. 1) (no pagination), 2013. Date of Publication: 03 Oct 2013.	Ayyavoo A. Hofman P.L. Derraik J.G.B. Mathai S. Stone P. Sadler L. Cutfield W.S.	incorrect exposure and outcome
106	ATLANTIC DIP: Gestational weight gain and pregnancy outcomes in women with pregestational and gestational diabetes mellitus.	Diabetologia. Conference: 49th Annual Meeting of the European Association for the Study of Diabetes, EASD 2013. Barcelona Spain. Conference Publication: (var.pagings). 56(SUPPL. 1) (pp S509), 2013. Date of Publication: September 2013.	Egan A.M. Dennedy M.C. Al-Ramli W. Heerey A. Dunne F.	incorrect exposure
107	A systematic review and meta-analysis on the health effects of non-snus smokeless tobacco products.	Respiratory Medicine. Conference: International Conference on Public Health Priorities in the 21st Century: The Endgame for Tobacco 2013. New Delhi India. Conference Publication: (var.pagings). 107(SUPPL. 1) (pp S10), 2013. Date of Publication: September 2013.	Venkatesan S. Leonardi-Bee J. Myles P. McNeill A.	review
108	AtlanticDIP: Excessive gestational weight gain and pregnancy outcomes in women with gestational diabetes mellitus.	Diabetes. Conference: 73rd Scientific Sessions of the American Diabetes Association. Chicago, IL United States. Conference Publication: (var.pagings). 62(SUPPL. 1) (pp A362), 2013. Date of Publication: July 2013.	Dennedy M.C. Al-Ramli W. Avalos G. Dunne F.	incorrect exposure
109	ATLANTIC DIP: Gestational weight gain and pregnancy outcomes in women with pre-gestational diabetes mellitus.	Diabetes. Conference: 73rd Scientific Sessions of the American Diabetes Association. Chicago, IL United States. Conference Publication: (var.pagings). 62(SUPPL. 1) (pp A358), 2013. Date of Publication: July 2013.	Egan A.M. Dennedy M.C. Heerey A. Dunne F.	incorrect exposure
110	Health effects associated with smokeless tobacco: a systematic review	Thorax	J. A. Critchley B. Unal	review
111	Cadmium may affect newborn girls more than boys maternal exposure linked to smaller birth size.	Environmental Health Perspectives. 120(2) (pp A76), 2012. Date of Publication: February 2012.	Barrett J.R.	incorrect exposure
112	Maternal cadmium exposure during pregnancy and size at birth: A prospective cohort study.	Environmental Health Perspectives. 120(2) (pp 284-289), 2012. Date of Publication: February 2012.	Kippler M. Tofail F. Gardner R. Rahman A. Hamadani J. Bottai M. Vahter M.	incorrect exposure
113	ATLANTIC DIP: Closing the loop - A change in clinical practice can improve outcomes for women with pregestational diabetes.	Diabetes Care. 35(8) (pp 1669-1671), 2012. Date of Publication: August 2012.	Owens L.A. Avalos G. Kirwan B. Carmody L. Dunne F.	incorrect exposure and outcome
114	ATLANTIC-DIP: Raised maternal body mass index (BMI) adversely affects maternal and fetal outcomes in glucose-tolerant women according to International Association of Diabetes and Pregnancy Study Groups (IADPSG) criteria.	Journal of Clinical Endocrinology and Metabolism. 97(4) (pp E608-E612), 2012. Date of Publication: April 2012.	Dennedy M.C. Avalos G. O'Reilly M.W. O'Sullivan E.P. Gaffney G. Dunne F.	incorrect exposure
115	The effect of maternal tobacco use before and during early pregnancy on offspring birthweight: A quasi-experimental sibling analysis in Sweden.	European Journal of Epidemiology. Conference: IEA-EEF European Congress of Epidemiology 2012: Epidemiology for a Fair and Healthy Society. Porto Portugal. Conference Publication: (var.pagings). 27(1 SUPPL. 1) (pp S28), 2012. Date of Publication: September 2012.	Juarez S.P. Merlo J.	included
116	Smokeless tobacco use in pregnancy: Adverse reproductive outcomes.	International Journal of Gynecology and Obstetrics. Conference: 20th FIGO World Congress of Gynecology and Obstetrics. Rome Italy. Conference Publication: (var.pagings). 119(SUPPL. 3) (pp S195), 2012. Date of Publication: October 2012.	Gupta P.C.	results of this conference abstract were published in an article which was already included (duplicate)
117	Early markers of the metabolic syndrome in children born post-term.	Obesity Research and Clinical Practice. Conference: 2012 Annual Scientific Meeting of the Australian and New Zealand Obesity Society, ANZOS 2012. Auckland New Zealand. Conference Publication: (var.pagings). 6(SUPPL. 1) (pp 47-48), 2012. Date of Publication: October 2012.	Ayyavoo A. Hofman P. Derraik J. Mathia S. Biggs J. Stone P. Sadler L. Cutfield W.	incorrect exposure and outcome
118	Maternal smokeless tobacco use in Alaska Native women and singleton infant birth size.	Acta Obstetricia et Gynecologica Scandinavica. 91(1) (pp 93-103), 2012. Date of Publication: January 2012.	England L.J. Kim S.Y. Shapiro-Mendoza C.K. Wilson H.G. Kendrick J.S. Satten G.A. Lewis C.A. Whittern P. Tucker M.J. Callaghan W.M.	included
119	Is areca innocent? The effect of areca (betel) nut chewing in a population of pregnant women on the Thai-Myanmar border.	International Health. 4(3) (pp 204-209), 2012. Date of Publication: September 2012.	Chue A.L. Carrara V.I. Paw M.K. Pimanpanarak M. Wiladphaingern J. van Vugt M. Lee S.J. Nosten F. McGready R.	included
120	Effects of age, ethnicity and health behaviours on the prevalence of adverse birth outcomes in Taiwan.	Journal of biosocial science. 44(5) (pp 513-524), 2012. Date of Publication: Sep 2012.	Wang S.C. Lee M.C.	included
121	Atlantic Diabetes in Pregnancy (DIP): The prevalence and outcomes of gestational diabetes mellitus using new diagnostic criteria.	Diabetologia. 54(7) (pp 1670-1675), 2011. Date of Publication: July 2011.	O'Sullivan E.P. Avalos G. O'Reilly M. Dennedy M.C. Gaffney G. Dunne F.	incorrect exposure and outcome
122	Tobacco,women and cancer.	Journal of Thoracic Oncology. Conference: 14th World Conference on Lung Cancer. Amsterdam Netherlands. Conference Publication: (var.pagings). 6(6 SUPPL. 2) (pp S1437-S1439), 2011. Date of Publication: June 2011.	Shaba O.O.	incorect outcome
123	Intermittent preventive therapy for the prevention of malaria in pregnancy in Africa: Meta-analysis of trials comparing the standard 2-dose regimen versus 3 or monthly dosing.	Tropical Medicine and International Health. Conference: 7th European Congress on Tropical Medicine and International Health. Barcelona Spain. Conference Publication: (var.pagings). 16(SUPPL. 1) (pp 35), 2011. Date of Publication: October 2011.	Kayentao K. Van Eijk A. Naidoo I. Garner P. Ter Kuile F.O.	incorrect exposure and outcome, review
124	ATLANTIC-DIP: Raised maternal body mass index (BMI) adversely affects maternal and foetal outcomes in glucose tolerant women classified using International Association of Diabetes and Pregnancy Study Groups (IADPSG) criteria.	Diabetologia. Conference: 47th Annual Meeting of the European Association for the Study of Diabetes, EASD 2011. Lisbon Portugal. Conference Publication: (var.pagings). 54(SUPPL. 1) (pp S477), 2011. Date of Publication: September 2011.	Dennedy M.C. Avalos G. O'Reilly M.W. O'Sullivan E.P. Dunne F.	incorrect exposure
125	Development and restitution of pathologic aEEG patterns in an infant with molybdenum cofactor deficiency type A.	Monatsschrift fur Kinderheilkunde. Conference: 37. Jahrestagung der Gesellschaft fur Neonatologie und Padiatrische Intensivmedizin, GNPI. Mannheim Germany. Conference Publication: (var.pagings). 159(SUPPL. 2) (pp 91-92), 2011. Date of Publication: May 2011.	Thorwarth A. Huseman D. Veldman A. Schwarz G. Buhrer C. Hennermann J.	incorrect exposure and outcome
126	Summary of the epidemiological evidence relating snus to health.	Regulatory Toxicology and Pharmacology. 59(2) (pp 197-214), 2011. Date of Publication: March 2011.	Lee P.N.	review
127	Tobacco and health.	Journal International Medical Sciences Academy. 24(2) (pp 51-52), 2011. Date of Publication: April-June 2011.	Neki N.S.	review
128	Non-cigarette tobacco use among women and adverse pregnancy outcomes.	Acta obstetricia et gynecologica Scandinavica. 89(4) (pp 454-464), 2010. Date of Publication: 2010.	England L.J. Kim S.Y. Tomar S.L. Ray C.S. Gupta P.C. Eissenberg T. Cnattingius S. Bernert J.T. Tita A.T. Winn D.M. Djordjevic M.V. Lambe M. Stamilio D. Chipato T. Tolosa J.E.	review
129	ATLANTIC-DIP: Raised maternal body mass index (BMI) adversely affects maternal and fetal outcomes in glucose tolerant women using IADPSG HAPO criteria.	Irish Journal of Medical Science. Conference: 34th Annual Meeting of the Irish Endocrine Society. Galway Ireland. Conference Publication: (var.pagings). 179(13 SUPPL. 1) (pp S522), 2010. Date of Publication: November 2010.	Dennedy M.C. Avalos G. O'Reilly M.W. O'Sullivan E.P. Gaffney G. Dunne F.	incorrect exposure
130	ATLANTIC DIP: Results of a universal screening programme for gestational diabetes along the irish atlantic seaboard.	Diabetes. Conference: 70th Scientific Sessions of the American Diabetes Association. Orlando, FL United States. Conference Publication: (var.pagings). (no pagination), 2010. Date of Publication: 2010.	O'Sullivan E.P. Avalos G. O'Reilly M. Dennedy C. Dunne F.	incorrect exposure
131	ATLANTIC DIP: Improved glycaemic control and pregnancy outcome between 2006-09 in women with pre-gestational diabetes.	Diabetes. Conference: 70th Scientific Sessions of the American Diabetes Association. Orlando, FL United States. Conference Publication: (var.pagings). (no pagination), 2010. Date of Publication: 2010.	Dunne F.P. Avalos G. Carmody L. Durkan M. Mchugh C. Gaffney G.	incorrect exposure and outcome
132	Aarskog syndrome, cleft palate and autism - A novel microdeletion syndrome.	Genetic Counseling. Conference: 20th European Meeting on Dysmorphology. Le Bischenberg, Strasbourg France. Conference Publication: (var.pagings). 21(1) (pp 147-148), 2010. Date of Publication: 2010.	Crepel A. Peeters H. Fryns J.-P. Devriendt K.	incorrect exposure and outcome
133	Early reduction in multiple pregnancies.	Reproductive BioMedicine Online. Conference: 5th Congress of the World Association of Reproductive Medicine, WARM 2010. Moscow Russian Federation. Conference Publication: (var.pagings). 20(SUPPL. 3) (pp S74), 2010. Date of Publication: October 2010.	Sanchez F. Sanchez P. Estevez M. Lara J.A. Molini J.L. Garcia J.C. Carrillo R.	incorrect exposure and outcome
134	Past the tobacco issue and on towards NFOG 2010.	Acta Obstetricia et Gynecologica Scandinavica. 89(5) (pp 603-604), 2010. Date of Publication: 01 May 2010.	Geirsson R.T.	incorrect exposure and outcome, review
135	Maternal and neonatal outcomes in the Torres Strait Islands with a sixfold increase in type 2 diabetes in pregnancy over six years.	Australian and New Zealand Journal of Obstetrics and Gynaecology. 50(2) (pp 120-126), 2010. Date of Publication: April 2010.	Falhammar H. Davis B. Bond D. Sinha A.K.	incorrect exposure
136	ATLANTIC DIP: The impact of obesity on pregnancy outcome in glucose-tolerant women.	Diabetes Care. 33(3) (pp 577-579), 2010. Date of Publication: March 2010.	Owens L.A. O'Sullivan E.P. Kirwan B. Avalos G. Gaffney G. Dunne F.	incorrect exposure
137	ATLANTIC DIP: The impact of obesity on pregnancy outcome in glucose tolerant women.	Diabetes. Conference: 69th Annual Meeting of the American Diabetes Association. New Orleans, LA United States. Conference Publication: (var.pagings). 58(SUPPL. 1A) (no pagination), 2009. Date of Publication: 2009.	Owens L.A. Sullivan E.P.O. Kirwan B. Gaffney G. Dunne F.	incorrect exposure
138	Tobacco and pregnancy.	Reproductive Toxicology. 28(2) (pp 152-160), 2009. Date of Publication: September 2009.	Rogers J.M.	review
139	The effect of forage energy level on production and reproduction performances of Kosta female goat.	Pakistan Journal of Nutrition. 8(3) (pp 251-255), 2009. Date of Publication: 2009.	Aritonang S.N.	incorrect exposure and outcome
140	Leaf concentrate: Not only lucerne.	Public Health Nutrition. 12(9) (pp 1588-1589), 2009. Date of Publication: September 2009.	Mathur B.	incorrect exposure and outcome
141	Technical report - Secondhand and prenatal tobacco smoke exposure.	Pediatrics. 124(5) (pp e1017-e1044), 2009. Date of Publication: November 2009.	Best D. Binns H.J. Forman J.A. Karr C.J. Paulson J.A. Osterhoudt K.C. Roberts J.R. Sandel M.T. Seltzer J.M. Wright R.O. Moore K.R. Bell J.T. Etzel R.A. Hoffman B.D. Ponder S.W. Redding M.M. Waldron D. Blythe M.J. Barratt M.S. Braverman P.K. Murray P.J. Rosen D.S. Seigel W.M. Wibbelsman C.J.	incorrect exposure
142	Khat chewing from the pharmacological point of view: An update.	Substance Use and Misuse. 43(6) (pp 762-783), 2008. Date of Publication: May 2008.	Graziani M. Milella M.S. Nencini P.	review, incorrect outcome
143	Pfeiffer syndrome with neonatal death secondary to tracheal obstruction owing to the FGFR2 Glu565Ala mutation.	Clinical Dysmorphology. 17(3) (pp 223-224), 2008. Date of Publication: July 2008.	Freeman L. Elakis G. Watson G. Mullan G.L. Taylor P.J. Anderson P. Ogle R. Buckley M.F. Roscioli T.	incorrect exposure and outcome
144	The effect of maternal betel quid exposure during pregnancy on adverse birth outcomes among aborigines in Taiwan.	Drug and Alcohol Dependence. 95(1-2) (pp 134-139), 2008. Date of Publication: 01 May 2008.	Yang M.-S. Lee C.-H. Chang S.-J. Chung T.-C. Tsai E.-M. Ko A.M.-J. Ko Y.-C.	included
145	What's new in nicotine and tobacco research?.	Nicotine and Tobacco Research. 10(6) (pp 943-950), 2008. Date of Publication: June 2008.	Hebert R.	review
146	Tobacco and pregnancy: Overview of exposures and effects.	Birth Defects Research Part C - Embryo Today: Reviews. 84(1) (pp 1-15), 2008. Date of Publication: March 2008.	Rogers J.M.	review
147	Khat (Catha edulis): Health aspects of khat chewing.	Eastern Mediterranean Health Journal. 13(3) (pp 706-718), 2007. Date of Publication: May/June 2007.	Hassan N.A.G.M. Gunaid A.A. Murray-Lyon I.M.	incorrect outcome
148	Effects of nicotine during pregnancy: Human and experimental evidence.	Current Neuropharmacology. 5(3) (pp 213-222), 2007. Date of Publication: September 2007.	Wickstrom R.	review
149	The influence of maternal cigarette smoking, snuff use and passive smoking on pregnancy outcomes: The Birth to Ten Study.	Paediatric and Perinatal Epidemiology. 20(2) (pp 90-99), 2006. Date of Publication: March 2006.	Steyn K. De Wet T. Saloojee Y. Nel H. Yach D.	included
150	Physical abuse during pregnancy and risk of low-birthweight infants among aborigines in Taiwan.	Public Health. 120(6) (pp 557-562), 2006. Date of Publication: June 2006.	Yang M.-S. Ho S.-Y. Chou F.-H. Chang S.-J. Ko Y.-C.	incorrect exposure
151	Monochorionic triamniotic triplet pregnancy with a co-triplet fetus discordant for congenital cystic adenomatoid malformation of the lung.	Reproductive Health. 2(1) (no pagination), 2005. Article Number: 2. Date of Publication: 08 Apr 2005.	Gul A. Aslan H. Cebeci A. Ceylan Y. Tekirdag A.I.	incorrect exposure and outcome
152	Iqmik - A form of smokeless tobacco used by pregnant Alaska natives: Nicotine exposure in their neonates.	Journal of Maternal-Fetal and Neonatal Medicine. 17(4) (pp 281-289), 2005. Date of Publication: April 2005.	Hurt R.D. Renner C.C. Patten C.A. Ebbert J.O. Offord K.P. Schroeder D.R. Enoch C.C. Gill L. Angstman S.E. Moyer T.P.	incorect outcome
153	Smokeless tobacco use, birth weight, and gestational age: Population based, prospective cohort study of 1217 women in Mumbai, India.	British Medical Journal. 328(7455) (pp 1538-1540), 2004. Date of Publication: 26 Jun 2004.	Gupta P.C. Sreevidya S.	included
154	Adverse pregnancy outcomes in snuff users.	American Journal of Obstetrics and Gynecology. 189(4) (pp 939-943), 2003. Date of Publication: October 2003.	England L.J. Levine R.J. Mills J.L. Klebanoff M.A. Yu K.F. Cnattingius S.	included
155	Smokeless tobacco and health in India and South Asia.	Respirology. 8(4) (pp 419-431), 2003. Date of Publication: December 2003.	Gupta P.C. Ray C.S.	review
156	Smoking cessation. [Spanish]	Boletin de la Asociacion Medica de Puerto Rico. 92(1-3) (pp 15-17), 2000. Date of Publication: 2000 Jan-Mar.	Garcia-Palmieri M.R. Santos C.	incorrect exposure and outcome
157	Evaluation of reproductive toxicity of passiflora alata dryander and passiflora edulis sims lyophilized aqueous extracts in wistar rats. [Portuguese]	Acta Farmaceutica Bonaerense. 20(3) (pp 215-220), 2001. Date of Publication: 2001.	Amaral K.M. Schenkel E. Langeloh A.	incorrect exposure and outcome
158	Maternal malnutrition and low birth weight.	Bangladesh Journal of Obstetrics and Gynecology. 14(2) (pp 63-69), 1999. Date of Publication: 1999.	Chowdhury S.	incorrect exposure
159	Geographic differences in seasonal variation of mean birth weight in Japan.	Human biology; an international record of research. 67(4) (pp 641-656), 1995. Date of Publication: Aug 1995.	Matsuda S. Hiroshige Y. Furuta M. Doi T. Sone T. Kahyo H.	incorrect exposure
160	Gender differences and low birth weight with maternal smokeless tobacco use in pregnancy.	Journal of Tropical Pediatrics. 39(4) (pp 253-254), 1993. Date of Publication: 1993.	Krishnamurthy S. Joshi S.	included
161	Distribution of zinc and copper in human placenta and fetal membranes at various periods of gestation.	Journal of Trace Elements in Experimental Medicine. 5(3) (pp 165-173), 1992. Date of Publication: 1992.	Honey S. Dhall G.I. Nath R.	incorrect exposure and outcome
162	Khat-chewing during pregnancy-effect upon the off-spring and some characteristics of the chewers.	East African medical journal. 68(2) (pp 106-111), 1991. Date of Publication: Feb 1991.	Eriksson M. Ghani N.A. Kristiansson B.	included
163	The effect of treatment of bacteriuria on pregnancy outcome. [Serbian]	Jugoslavenska ginekologija i perinatologija. 29(1-2) (pp 15-18), 1989. Date of Publication: 1989 Jan-Apr.	Drazancic A. Balasa A. Zadjelovic J. Kralj-Pejakovic L.	incorrect exposure
164	Effects of betal chewing on pregnancy outcome.	Australian and New Zealand Journal of Obstetrics and Gynaecology. 22(1) (pp 22-24), 1982. Date of Publication: 1982.	De Costa C. Griew A.R.	included
165	The influence of khat-chewing on birth-weight in full-term infants.	Social Science and Medicine. 24(7) (pp 625-627), 1987. Date of Publication: 1987.	Ghani N.A. Eriksson M. Kristiansson B. Qirbi A.	included
166	Determinants of low birth weight: Methodological assessment and meta-analysis.	Bulletin of the World Health Organization. 65(5) (pp 663-737), 1987. Date of Publication: 1987.	Kramer M.S.	review
167	Effect of tobacco chewing by mothers on placental morphology.	Indian pediatrics. 20(8) (pp 561-565), 1983. Date of Publication: Aug 1983.	Agrawal P. Chansoriya M. Kaul K.K.	incorect outcome
168	Tobacco chewing in pregnancy.	British Journal of Obstetrics and Gynaecology. 85(10) (pp 726-728), 1978. Date of Publication: 1978.	Krishna K.	included
169	A comprehensive longitudinal study of premature and low birth weight filipino infants.	Phiuppjpediat 19(5) (pp 141-145), 1970. Date of Publication: 1970.	Ajl F. Chan A.	incorrect outcome
170	Maternal smoking and smokeless tobacco use during pregnancy and offspring development: sibling analysis in an intergenerational Swedish cohort	International journal of epidemiology.Date of Publication: 2021.	Madley-Dowd, P. Lundberg, M. Heron, J. Zammit, S. Ahlqvist, V. H. Magnusson, C. Rai, D.	included
171	Treatment with human growth hormone after removal of a craniopharyngioma.	Harefuah. 73(2) (pp 41-45), 1967. Date of Publication: 1967.	Karp M. Laron Z.	incorrect exposure and outcome
172	Group b streptococcal infection in infancy: a case report and review.	Pediatrics. 38(4) (pp 659-661), 1966. Date of Publication: 1966.	Maher E.	incorrect exposure and outcome
173	The effect of maternal narcotic addiction on the newborn infant. Review of literature and report of 22 cases.	Pediatrics. 24(2) (pp 288-304), 1959. Date of Publication: 1959.	Cobrinik R.W. Hood Jr. R.T. Chusid E.	incorrect exposure
174	Parental age and characteristics of the offspring. Parental age and germinative characters of the seeds.	Annals of the New York Academy of Sciences. 57(5) (pp 484-487), 1954. Date of Publication: 1954.	Bunning E.	incorrect exposure
175	Maternal body mass index, excess gestational weight gain, and diabetes are positively associated with neonatal adiposity in the Pregnancy and Neonatal Diabetes Outcomes in Remote Australia (PANDORA) study.	Pediatric Obesity. 14(4):e12490, 2019 04. Date of Publication: 2019.	Longmore DK, Barr ELM, Lee IL, Barzi F, Kirkwood M, Whitbread C, Hampton V, Graham S, Van Dokkum P, Connors C, Boyle JA, Catalano P, Brown ADH, O'Dea K, Oats J, McIntyre HD, Shaw JE, Maple-Brown LJ	incorrect exposure and outcome
176	Nursery hygiene during the first month of life.	Practitioner. 164(979) (pp 1013-1017), 1950. Date of Publication: 1950.	Naish C.	incorrect exposure and outcome
177	Psychopharmacological responsiveness to the dopamine agonist quinpirole in normal weanlings and in weanling offspring exposed gestationally to cocaine.	Psychopharmacology. 108(3):256-62, 1992.	Moody CA, Frambes NA, Spear LP	incorrect exposure and outcome
178	Structural congenital anomalies in resource limited setting, 2023: A systematic review and meta-analysis.	PLoS ONE [Electronic Resource]. 18(10):e0291875, 2023.	Geda YF Lamiso YY Berhe TM Mohammed SJ Chibsa SE Adeba TS Mossa KA Abeje S Gesese MM	review, incorrect outcome
179	[Swedish Medical Birth Register 50 years - a source for scientific publications]. [Swedish]	Lakartidningen. 120, 2023 12 05.	Sandstrom A Frisell T Stephansson O Cnattingius S	data register, no effects of measure of association reported
180	The impact of diabetes during pregnancy on neonatal outcomes among the Aboriginal population in Western Australia: a whole-population study.	International Journal of Epidemiology. 52(5):1400-1413, 2023 10 05.	Ahmed MA Bailey HD Pereira G White SW Wong K McNamara BJ Rheeder P Marriott R Shepherd CCJ	incorrect exposure
181	The impact of the COVID-19 lockdown on birthweight among singleton term birth in Denmark.	PLoS ONE [Electronic Resource]. 18(4):e0283909, 2023.	de Knegt VE Hedley PL Hedermann G Wilstrup C Baekvad-Hansen M Thagaard IN Hjalgrim H Kanters J Melbye M Hougaard DM Hviid A Krebs L Breindahl M Lausten-Thomsen U Christiansen M	incorrect exposure
182	The genetic basis of swine inflammation and necrosis syndrome and its genetic association with post-weaning skin damage and production traits.	Journal of Animal Science. 101, 2023 Jan 03.	Leite NG Knol EF Nuphaus S Vogelzang R Tsuruta S Wittmann M Lourenco D	incorrect exposure and outcome
183	The effects of khat use during pregnancy on perinatal and maternal outcomes: a meta-analysis. [Review]	Archives of Women's Mental Health. 26(1):11-27, 2023 02.	Yitayih Y Vanderplasschen W Vandewalle S Rita VD Gilbert L	review
184	A nationwide Dutch cohort study shows relatively good pregnancy outcomes after kidney transplantation and finds risk factors for adverse outcomes.	Kidney International. 102(4):866-875, 2022 10.	Gosselink ME van Buren MC Kooiman J Groen H Ganzevoort W van Hamersvelt HW van der Heijden OWH van de Wetering J Lely AT	incorrect exposure
185	The influence of maternal blood glucose during pregnancy on weight outcomes at birth and preschool age in offspring exposed to hyperglycemia first detected during pregnancy, in a South African cohort.	PLoS ONE [Electronic Resource]. 16(10):e0258894, 2021.	Chivese T Haynes MC van Zyl H Kyriacos U Levitt NS Norris SA	incorrect exposure
186	Safety of English ivy (Hedera helix) leaf extract during pregnancy: retrospective cohort study.	Daru: Journal of Faculty of Pharmacy, Tehran University of Medical Sciences. 29(2):493-499, 2021 Dec.	Alkattan A Alameer R Alsalameen E Almaary M Alkhairat M Alkhalifah A Alghanim F Radwan N	incorrect exposure
187	The small fetus: growth-retarded and preterm. [Review]	Clinics in Obstetrics & Gynaecology. 9(3):517-37, 1982 Dec.	Tambyraja RL, Ratnam SS	review
188	Dual use of cigarettes and electronic nicotine delivery systems during pregnancy and the risk of small for gestational age neonates.	Annals of Epidemiology. 52:86-92.e2, 2020 12.	Cardenas VM Ali MM Fischbach LA Nembhard WN	incorrect exposure
189	Maternal-fetal repercussions of Phyllanthus niruri L. treatment during rat pregnancy.	Journal of Ethnopharmacology. 254:112728, 2020 May 23.	Paula VG Cruz LL Sene LB Gratao TB Soares TS Moraes-Souza RQ Damasceno DC Volpato GT	incorrect exposure
190	Mediating role of arsenic in the relationship between diet and pregnancy outcomes: prospective birth cohort in Bangladesh.	Environmental Health: A Global Access Science Source. 18(1):10, 2019 02 06.	Lin PD Bromage S Mostofa MG Rahman M Allen J Oken E Kile ML Christiani DC	incorrect exposure
191	Fetal heart rate, dip area and acid base observations in breech and vertex deliveries	Zeitschrift fur Geburtshilfe und Perinatologie. 181(1):9-16, 1977 Feb.	Kurz CS, Kunzel W	incorrect exposure and outcome
192	Pregnancy And Neonatal Diabetes Outcomes in Remote Australia: the PANDORA study-an observational birth cohort.	International Journal of Epidemiology. 48(1):307-318, 2019 02 01.	Maple-Brown L Lee IL Longmore D Barzi F Connors C Boyle JA Moore E Whitbread C Kirkwood M Graham S Hampton V Simmonds A Van Dokkum P Kelaart J Thomas S Chitturi S Eades S Corpus S Lynch M Lu ZX O'Dea K Zimmet P Oats J McIntyre HD Brown ADH Shaw JE	incorrect exposure
193	Smokeless tobacco and teenagers.	Iranian Journal of Pediatrics. 30(1) (no pagination), 2020. Article Number: e97594. Date of Publication: 2020.	Honarmand M.	incorrect outcome
194	High Prevalence of Gestational Diabetes Mellitus in Beijing: Effect of Maternal Birth Weight and Other Risk Factors.	Chinese Medical Journal. 130(9):1019-1025, 2017 May 05.	Zhu WW Yang HX Wang C Su RN Feng H Kapur A	incorrect exposure and outcome
195	ATLANTIC DIP: Insulin Therapy for Women With IADPSG-Diagnosed Gestational Diabetes Mellitus. Does It Work?.	Journal of Clinical Endocrinology & Metabolism. 102(3):849-857, 2017 Mar 01.	Bogdanet D Egan AM Reddin C Kgosidialwa O Kirwan B Carmody L Dunne FP	incorrect exposure
196	Severe early childhood caries, hypoplasia-associated severe early childhood caries and deciduous molar hypomineralization amongst 3 to 6 years old anganwadi children in pune, maharashtra: A cross-sectional study.	Indian Journal of Public Health Research and Development. 11(4) (pp 174-179), 2020. Date of Publication: April 2020.	Bulani M., Shetiya S.H., Agarwal D., Mathur A.	incorrect exposure and outcome
197	Should pregnant women refrain entirely from using nicotine?.	Tidsskrift for Den Norske Laegeforening. 136(16):1320, 2016 Sep.	Jacobsen GW	editorial
198	An exploratory study of knowledge, attitudes, and beliefs related to tobacco use and secondhand smoke among women in Aleta Wondo, Ethiopia.	BMC Women's Health. 18(1) (no pagination), 2018. Article Number: 154. Date of Publication: 24 Sep 2018	Petersen A.B., Thompson L.M., Dadi G.B., Tolcha A., Cataldo J.K.	incorrect outcome
199	Waterpipe tobacco smoking may undermine the progress made in curbing cigarette smoking.	BMJ (Online). 349(no pagination), 2014. Article Number: g7761. Date of Publication: 31 Dec 2014.	Jawad M., Millett C.	incorrect exposure, letter to the editor
200	Damaging biting behaviors in intensively kept rearing gilts: the effect of jute sacks and relations with production characteristics.	Journal of Animal Science. 92(11):5193-202, 2014 Nov.	Ursinus WW, Wijnen HJ, Bartels AC, Dijvesteijn N, van Reenen CG, Bolhuis JE	incorrect exposure and outcome
201	Smokeless tobacco use in pregnancy: an integrative review of the literature. [Review]	International Journal of Public Health. 59(4):599-608, 2014 Aug.	Ratsch A Bogossian F	review
202	Estimation of Nicotine Dose after Low-level Exposure Using Plasma and Urine Nicotine Metabolites	Cancer Epidemiology, Biomarkers & Prevention 19(5): 1160-1166. 2010	Benowitz, NL. Dains, KM. Dempsey, D Yu, L Jacob, P	incorrect exposure and outcome
203	Changes in snuff and smoking habits in Swedish pregnant women and risk for small for gestational age births.	BJOG: An International Journal of Obstetrics & Gynaecology. 120(4):456-62, 2013 Mar.	Baba S Wikstrom AK Stephansson O Cnattingius S	included
204	The impact of maternal obesity on gestational outcomes.	Irish Medical Journal. 105(5 Suppl):23-5, 2012 May.	Dennedy MC Avalos G O'Reilly MW O'Sullivan EP Dunne FP	incorrect exposure
205	Neonatal factors associated with alteration of palatal morphology in very preterm children: the EPIPAGE cohort study.	Early Human Development. 88(6):413-20, 2012 Jun	Germa A, Marret S, Thiriez G, Rousseau S, Hascoet JM, Paulsson-Bjornsson L, Soderfeldt B, Ancel PY, Larroque B, Kaminski M, Nabet C	incorrect outcome
206	Breastfeeding duration and residential isolation amid Aboriginal children in Western Australia.	Nutrients. 4(12) (pp 2020-2034), 2012. Date of Publication: December 2012.	Cromie E.A.S., Shepherd C.C.J., Zubrick S.R., Oddy W.H.	incorrect exposure and outcome
207	Summary of the epidemiological evidence relating snus to health.	Regulatory Toxicology and Pharmacology. 59(2) (pp 197-214), 2011. Date of Publication: March 2011.	Lee P.N.	review, incorrect outcome
208	Oral health in children - Guidelines for pediatricians.	Indian Pediatrics. 47(4) (pp 323-327), 2010. Date of Publication: April 2010.	Chandna P., Adlakha V.K.	review, incorrect exposure and outcome
209	In utero and lactation exposure of mice to pan masala: effect on dams and pregnancy outcome.	Journal of Environmental Pathology, Toxicology & Oncology. 30(1):71-81, 2011.	Archana K Gautam AK Lakkad BC Kumar S	animal study
210	Smokeless tobacco cessation guidelines for health professionals in England.	British Dental Journal. 196(10) (pp 611-618), 2004. Date of Publication: 22 May 2004.	West R., McNeill A., Raw M.	guidelines rather than original research study
211	Maternal and neonatal outcomes following diabetes in pregnancy in Far North Queensland, Australia.	Australian & New Zealand Journal of Obstetrics & Gynaecology. 49(4):393-9, 2009 Aug.	Davis B Bond D Howat P Sinha AK Falhammar H	incorrect exposure
212	Betel nut chewing during pregnancy, Madang province, Papua New Guinea.	Drug & Alcohol Dependence. 105(1-2):126-31, 2009 Nov 01.	Senn M Baiwog F Winmai J Mueller I Rogerson S Senn N	included
213	Nicotine gum for pregnant smokers: a randomized controlled trial.	Obstetrics & Gynecology. 112(4):859-67, 2008 Oct.	Oncken C Dornelas E Greene J Sankey H Glasmann A Feinn R Kranzler HR	incorrect exposure
214	A clinical case of autism in combination with epileptic encephalopathy and mental retardation due to SYNGAP1 mutation.	Journal of the Neurological Sciences. Conference: World Congress of Neurology (WCN 2023). Montreal Canada. 455(Supplement) (no pagination), 2023. Article Number: 122736. Date of Publication: December 2023.	Gamirova R., Gorobets E., Safina A.	incorrect exposure and outcome
215	Signs and symptoms associated with primary tooth eruption: a clinical trial of nonpharmacological remedies.	BMC Oral Health. 15:88, 2015 Jul 28.	Memarpour M, Soltanimehr E, Eskandarian T	incorrect exposure and outcome
216	Nutrient-Dense Moringa oleifera Leaf Supplementation Increases Human Milk Output in Western Kenyan Mothers.	Current Developments in Nutrition. Conference: NUTRITION 2022. Virtual. 6(Supplement 1) (pp 620), 2022. Date of Publication: June 2022.	Attia S., Mbullo P., Mogaka J., Odhiambo S., McGuire M., Fuchs G., Waterman C.	incorrect exposure and outcome
217	Smokeless tobacco use, birth weight, and gestational age: population based, prospective cohort study of 1217 women in Mumbai, India.	BMJ. 328(7455):1538, 2004 Jun 26.	Gupta PC Subramoney S	included
218	Effect of Nutritional Flushing Using Long-Term Energy and Protein Supplementation on Growth Performance and Reproductive Parameters of Doyogena Ewes in Ethiopia.	Veterinary Sciences. 10(6) (no pagination), 2023. Article Number: 368. Date of Publication: June 2023.	Tesfaye A., Asmare B., Abiso T., Wamatu J.	incorrect exposure and outcome
219	Low birth weight and associated maternal factors in an urban area.	Indian Pediatrics. 35(1):33-6, 1998 Jan.	Deshmukh JS Motghare DD Zodpey SP Wadhva SK	incorrect exposure
220	Neurological Phenotypes of IRF2BPL Gene Variants: A Report of Four Novel Variants.	Journal of Central Nervous System Disease. 15(no pagination), 2023. Date of Publication: January-December 2023.	Horovitz D.D.G., de Faria Domingues de Lima M.A., Pires L.D.C., Campos Araujo A.D.Q., Vargas F.R.	incorrect exposure and outcome
221	The Effect of Moringa Leaf Extract Intervention Since Preconception Period on the Prevention of Oxidative Stress in Pregnant Women and Adverse Pregnancy Outcomes.	Pharmacognosy Journal. 15(2) (pp 310-314), 2023. Date of Publication: March 2023.	Rahma, Hadju V., Arsin A.A., Syam A., Mallongi A., Lewa Abd.F., Harun H., Miranti	incorrect exposure
222	Teleclinics for the management of diabetes in pregnancy during COVID-19 -maternal satisfaction and pregnancy outcomes.	New Zealand Medical Journal. 135(1562) (pp 63-77), 2022. Date of Publication: 23 Sep 2022.	Shashikumar A., Okesene-Gafa K., Apaapa-Timu T.H., Wilson J., Oyston C.	incorrect exposure
223	ICMR Task Force National Collaborative Study on Identification of High Risk Families, Mothers and Outcome of their Off-springs with particular reference to the problem of maternal nutrition, low birth weight, perinatal and infant morbidity and mortality in rural and urban slum communities. Summary, conclusions and recommendations.	Indian Pediatrics. 28(12):1473-80, 1991 Dec.	Bhargava SK Singh KK Saxena BN	incorrect exposure
224	Effect of khat on maternal food intake, maternal weight gain and fetal growth in the late-pregnant guinea pig.	Journal of Ethnopharmacology. 23(1):11-7, 1988 May-Jun.	Jansson T Kristiansson B Qirbi A	animal study
225	Effect of tobacco chewing by mothers on fetal outcome.	Indian Pediatrics. 20(2):105-11, 1983 Feb.	Verma RC Chansoriya M Kaul KK	included
226	Hemispherectomy for hemimegalencephaly in a 6.5-week-old infant with tuberous sclerosis complex.	Child's Nervous System. 38(7) (pp 1415-1419), 2022. Date of Publication: July 2022.	Serletis D., MacDonald C., Xu Q., Kazina C.J., Dakshinamurti S., Marin S., Del Bigio M.R.	incorrect exposure and outcome
227	Lutein levels in arterial cord blood correlate with neurotrophic calcium binding S100B protein in healthy preterm and term newborns.	Italian Journal of Pediatrics. 48(1) (no pagination), 2022. Article Number: 80. Date of Publication: December 2022.	Picone S., Ritieni A., Graziani G., Paolillo P., D'Adamo E., Botondi V., Panichi D., Torresi S., David D., di Ludovico A., Chiarelli F., Gazzolo D.	incorrect exposure and outcome
228	Maternal drug therapy: effect on fetal and neonatal growth and neurobehavior.	Neurotoxicology. 7(2):121-39, 1986 Summer.	Hill RM Tennyson LM	incorrect exposure
229	The Effect of Pumpkin Seed Biscuits and Moringa Capsules on (Malondialdehyde) Levels and Birth Outcomes of Pregnant Women.	Open Access Macedonian Journal of Medical Sciences. Part F. 10(pp 278-282), 2022. Date of Publication: 01 Jan 2022.	Hafid R., Zulkifli A., Hadju V., Syam A.	review, incorrect exposure
230	Cigarette smoking and fetal breathing movements.	British Journal of Obstetrics & Gynaecology. 83(4):262-70, 1976 Apr.	Manning FA Feyerabend C	incorrect exposure and outcome
231	A homozygous missense variant in laminin subunit beta 1 as candidate causal mutation of hemifacial microsomia in Romagnola cattle.	Journal of Veterinary Internal Medicine. 36(1) (pp 292-299), 2022. Date of Publication: January/February 2022.	Jacinto J.G.P., Hafliger I.M., Bernardini M., Mandara M.T., Bianchi E., Bolcato M., Romagnoli N., Gentile A., Drogemuller C.	incorrect exposure and outcome
